# Supplementary material for: Phase-Amplitude Coupling Localizes Pathologic Brain with Aid of Behavioral Staging in Sleep
Source: Life (Basel). 2023 May 15;13(5):1186. doi: 10.3390/life13051186 (PMC10221792; doi:10.3390/life13051186)
Supplement: Supplementary file 1 [file life-13-01186-s001.zip]

Archive with 1 entries (1 files):
- life-2280277-supplementary-highlight.pdf
